# Supplementary material for: Interactions of a pesticide/heavy metal mixture in marine bivalves: a transcriptomic assessment
Source: BMC Genomics. 2011 Apr 16;12:195. doi: 10.1186/1471-2164-12-195 (PMC3094310; doi:10.1186/1471-2164-12-195)
Supplement: Additional file 3 — GO term over-representation analysis. [file 1471-2164-12-195-S3.XLS]

## Sheet: Ni
Additional file 3 . GO term over-representation analysis. Nickel vs whole array
go	name	p-Value	#Test	#Ref	#notAnnotTest	#notAnnotRef	Over/Under	TestSeqs
GO:0000792	heterochromatin	0.000608075	3	0	69	767	over	AJ516628,AJ516600,AJ516582
GO:0005720	nuclear heterochromatin	0.000608075	3	0	69	767	over	AJ516628,AJ516600,AJ516582
GO:0030532	small nuclear ribonucleoprotein complex	0.000658012	4	2	68	765	over	AJ626179,AJ516404,AJ625083,AJ516537
GO:0006325	chromatin organization	0.00199625	5	7	67	760	over	AJ624645,AJ516628,AJ516600,AJ516582,AJ516663
GO:0000786	nucleosome	0.00228174	3	1	69	766	over	AJ516600,AJ516582,AJ516663
GO:0000790	nuclear chromatin	0.00228174	3	1	69	766	over	AJ516628,AJ516600,AJ516582
GO:0032993	protein-DNA complex	0.00228174	3	1	69	766	over	AJ516600,AJ516582,AJ516663
GO:0044427	chromosomal part	0.00302849	5	8	67	759	over	AJ516628,AJ516600,AJ516582,AJ516663,AJ623838
GO:0034622	cellular macromolecular complex assembly	0.00358249	6	13	66	754	over	AJ516643,AJ626179,AJ625083,AJ516600,AJ516582,AJ516663
GO:0044454	nuclear chromosome part	0.00535246	3	2	69	765	over	AJ516628,AJ516600,AJ516582
GO:0019229	regulation of vasoconstriction	0.00535246	3	2	69	765	over	AJ623481,AJ624472,AJ625893
GO:0065004	protein-DNA complex assembly	0.00535246	3	2	69	765	over	AJ516600,AJ516582,AJ516663
GO:0006334	nucleosome assembly	0.00535246	3	2	69	765	over	AJ516600,AJ516582,AJ516663
GO:0016071	mRNA metabolic process	0.00616088	5	10	67	757	over	AJ626179,AJ516404,AJ625083,AJ516537,AJ623570
GO:0000785	chromatin	0.00704983	4	6	68	761	over	AJ516628,AJ516600,AJ516582,AJ516663,AJ623838
GO:0000805	X chromosome	0.00727084	2	0	70	767	over	AJ516600,AJ516582
GO:0019377	glycolipid catabolic process	0.00727084	2	0	70	767	over	AJ624405,AJ624495
GO:0004563	beta-N-acetylhexosaminidase activity	0.00727084	2	0	70	767	over	AJ624405,AJ624495
GO:0006664	glycolipid metabolic process	0.00727084	2	0	70	767	over	AJ624405,AJ624495
GO:0001740	Barr body	0.00727084	2	0	70	767	over	AJ516600,AJ516582
GO:0015929	hexosaminidase activity	0.00727084	2	0	70	767	over	AJ624405,AJ624495
GO:0005319	lipid transporter activity	0.00727084	2	0	70	767	over	AJ624395,AJ625863
GO:0030149	sphingolipid catabolic process	0.00727084	2	0	70	767	over	AJ624405,AJ624495
GO:0000803	sex chromosome	0.00727084	2	0	70	767	over	AJ516600,AJ516582
GO:0001739	sex chromatin	0.00727084	2	0	70	767	over	AJ516600,AJ516582
GO:0034621	cellular macromolecular complex subunit organization	0.00799418	6	16	66	751	over	AJ516643,AJ626179,AJ625083,AJ516600,AJ516582,AJ516663
GO:0034728	nucleosome organization	0.0100469	3	3	69	764	over	AJ516600,AJ516582,AJ516663
GO:0005732	small nucleolar ribonucleoprotein complex	0.0100469	3	3	69	764	over	AJ626179,AJ625083,AJ516537
GO:0065003	macromolecular complex assembly	0.0100893	6	17	66	750	over	AJ516643,AJ626179,AJ625083,AJ516600,AJ516582,AJ516663
GO:0005681	spliceosomal complex	0.0103655	4	7	68	760	over	AJ626179,AJ516404,AJ625083,AJ516537
GO:0016798	hydrolase activity, acting on glycosyl bonds	0.0110727	5	12	67	755	over	AJ625829,AJ624405,AJ624495,AJ623315,AJ624481
GO:0040008	regulation of growth	0.0145501	4	8	68	759	over	AJ516390,AJ516600,AJ516547,AJ624383
GO:0043933	macromolecular complex subunit organization	0.0154064	6	19	66	748	over	AJ516643,AJ626179,AJ625083,AJ516600,AJ516582,AJ516663
GO:0009405	pathogenesis	0.0165053	3	4	69	763	over	AJ623481,AJ624472,AJ625893
GO:0044057	regulation of system process	0.0165053	3	4	69	763	over	AJ623481,AJ624472,AJ625893
GO:0051234	establishment of localization	0.023052	5	123	67	644	under	AJ624395,AJ625863,AJ624869,AJ625661,AJ516519
GO:0006810	transport	0.0245614	5	122	67	645	under	AJ624395,AJ625863,AJ624869,AJ625661,AJ516519
GO:0006811	ion transport	0.0337465	1	56	71	711	under	AJ625661
GO:0006820	anion transport	0.0404017	0	35	72	732	under
GO:0015698	inorganic anion transport	0.0443702	0	34	72	733	under
GO:0006817	phosphate transport	0.0443702	0	34	72	733	under
GO:0006869	lipid transport	0.0205964	2	1	70	766	over	AJ624395,AJ625863
GO:0006665	sphingolipid metabolic process	0.0205964	2	1	70	766	over	AJ624405,AJ624495
GO:0006643	membrane lipid metabolic process	0.0205964	2	1	70	766	over	AJ624405,AJ624495
GO:0046466	membrane lipid catabolic process	0.0205964	2	1	70	766	over	AJ624405,AJ624495
GO:0004553	hydrolase activity, hydrolyzing O-glycosyl compounds	0.0257797	4	10	68	757	over	AJ625829,AJ624405,AJ624495,AJ623315
GO:0044238	primary metabolic process	0.0295406	36	290	36	477	over	AJ516643,AJ626179,AJ516404,AJ625083,AJ516537,AJ624926,AJ625934,AJ625383,AJ516392,AJ625549,AJ626199,AJ625145,AJ624645,AJ623570,AJ516390,AJ624775,AJ624380,AJ626388,AJ516628,AJ516600,AJ625829,AJ624405,AJ624495,AJ623315,AJ624969,AJ624395,AJ624481,AJ624248,AJ623719,AJ625979,AJ623552,AJ624465,AJ624869,AJ624383,AJ625661,AJ516519,AJ624501,AJ625276
GO:0022607	cellular component assembly	0.0313348	6	23	66	744	over	AJ516643,AJ626179,AJ625083,AJ516600,AJ516582,AJ516663
GO:0008285	negative regulation of cell proliferation	0.038911	2	2	70	765	over	AJ624645,AJ624383
GO:0000398	nuclear mRNA splicing, via spliceosome	0.038911	2	2	70	765	over	AJ626179,AJ516404,AJ625083,AJ516537
GO:0040010	positive regulation of growth rate	0.038911	2	2	70	765	over	AJ516600,AJ516547
GO:0040009	regulation of growth rate	0.038911	2	2	70	765	over	AJ516600,AJ516547
GO:0008289	lipid binding	0.038911	2	2	70	765	over	AJ624395,AJ625863
GO:0000377	RNA splicing, via transesterification reactions with bulged adenosine as nucleophile	0.038911	2	2	70	765	over	AJ626179,AJ516404,AJ625083,AJ516537
GO:0000375	RNA splicing, via transesterification reactions	0.038911	2	2	70	765	over	AJ626179,AJ516404,AJ625083,AJ516537
GO:0000245	spliceosome assembly	0.038911	2	2	70	765	over	AJ626179,AJ625083
GO:0044428	nuclear part	0.0451133	8	40	64	727	over	AJ626179,AJ516404,AJ625083,AJ516537,AJ624645,AJ516628,AJ516600,AJ516582
GO:0016070	RNA metabolic process	0.0474914	7	33	65	734	over	AJ626179,AJ516404,AJ625083,AJ516537,AJ623570,AJ516628,AJ516600,AJ516519,AJ624501
Shown are GO; Gene Ontology tem identifier; name, Gene Ontology term name; p-Value, Fisher's exact test hypergeometric statistics; #test, numer of sequences in the gene list bearing the GO term; #Ref, numer of sequences in the gene list bearing the GO term; numer of sequences bearing the GO term present only in the reference list; #not AnnotTest, number of sequences in the gene list not bearing t…

## Sheet: CHP
Additional file 3. GO term over-representation analysis. Chlorpyrifos vs whole array
go	name	p-Value	#Test	#Ref	#notAnnotTest	#notAnnotRef	Over/Under	TestSeqs
GO:0044424	intracellular part	0.000208389	4	443	20	372	under	AJ625974,AJ624495,AJ624584,AJ624353
GO:0032991	macromolecular complex	0.000702716	0	216	24	599	under
GO:0043229	intracellular organelle	0.00114329	1	265	23	550	under	AJ624495,AJ624584
GO:0043226	organelle	0.00114329	1	265	23	550	under	AJ624495,AJ624584
GO:0044464	cell part	0.00115269	8	541	16	274	under	AJ624368,AJ624363,AJ624502,AJ625974,AJ624495,AJ624584,AJ624353,AJ625130
GO:0044237	cellular metabolic process	0.00163423	2	306	22	509	under	AJ625974,AJ624495
GO:0044260	cellular macromolecule metabolic process	0.00434765	1	228	23	587	under	AJ625974,AJ624495
GO:0009987	cellular process	0.00570684	6	432	18	383	under	AJ624502,AJ625974,AJ624495,AJ625799,AJ625268,AJ623424,AJ624353
GO:0009058	biosynthetic process	0.00596771	0	159	24	656	under	AJ625974,AJ624495
GO:0044249	cellular biosynthetic process	0.00641133	0	157	24	658	under	AJ625974,AJ624495
GO:0005622	intracellular	0.0139151	0	135	24	680	under	AJ625974,AJ624495,AJ624584,AJ624353
GO:0009059	macromolecule biosynthetic process	0.0144055	0	134	24	681	under	AJ624495
GO:0034645	cellular macromolecule biosynthetic process	0.0154365	0	132	24	683	under	AJ624495
GO:0043228	non-membrane-bounded organelle	0.0257618	0	117	24	698	under
GO:0043232	intracellular non-membrane-bounded organelle	0.0257618	0	117	24	698	under
GO:0043227	membrane-bounded organelle	0.0330462	1	165	23	650	under	AJ624495,AJ624584
GO:0043231	intracellular membrane-bounded organelle	0.0330462	1	165	23	650	under	AJ624495,AJ624584
GO:0043234	protein complex	0.0360302	0	107	24	708	under
GO:0030529	ribonucleoprotein complex	0.0372499	0	106	24	709	under
GO:0034641	cellular nitrogen compound metabolic process	0.0439657	0	101	24	714	under	AJ625974,AJ624495
GO:0006030	chitin metabolic process	5.94143e-08	7	9	17	806	over	AJ624419,AJ624093,AJ625569,AJ624637,AJ625051,AJ623376,AJ625276
GO:0006022	aminoglycan metabolic process	1.5938e-07	7	11	17	804	over	AJ624419,AJ624093,AJ625569,AJ624637,AJ625051,AJ623376,AJ625276
GO:0005976	polysaccharide metabolic process	2.47802e-07	7	12	17	803	over	AJ624419,AJ624093,AJ625569,AJ624637,AJ625051,AJ623376,AJ625276
GO:0000272	polysaccharide catabolic process	2.50931e-07	5	2	19	813	over	AJ624093,AJ625569,AJ624637,AJ625051,AJ623376
GO:0004553	hydrolase activity, hydrolyzing O-glycosyl compounds	7.31183e-07	6	8	18	807	over	AJ624093,AJ625569,AJ624495,AJ624637,AJ625051,AJ623376
GO:0008061	chitin binding	1.19595e-06	6	9	18	806	over	AJ624419,AJ624093,AJ625569,AJ624637,AJ625051,AJ625276
GO:0016798	hydrolase activity, acting on glycosyl bonds	2.84806e-06	6	11	18	804	over	AJ624093,AJ625569,AJ624495,AJ624637,AJ625051,AJ623376
GO:0006026	aminoglycan catabolic process	7.48045e-06	4	2	20	813	over	AJ624093,AJ625569,AJ624637,AJ625051
GO:0004568	chitinase activity	7.48045e-06	4	2	20	813	over	AJ624093,AJ625569,AJ624637,AJ625051
GO:0006032	chitin catabolic process	7.48045e-06	4	2	20	813	over	AJ624093,AJ625569,AJ624637,AJ625051
GO:0009308	amine metabolic process	1.30493e-05	7	25	17	790	over	AJ624419,AJ624093,AJ625569,AJ624637,AJ625051,AJ623376,AJ625276
GO:0016052	carbohydrate catabolic process	1.37044e-05	5	8	19	807	over	AJ624093,AJ625569,AJ624637,AJ625051,AJ623376
GO:0030247	polysaccharide binding	1.56258e-05	6	16	18	799	over	AJ624419,AJ624093,AJ625569,AJ624637,AJ625051,AJ625276
GO:0001871	pattern binding	1.56258e-05	6	16	18	799	over	AJ624419,AJ624093,AJ625569,AJ624637,AJ625051,AJ625276
GO:0005975	carbohydrate metabolic process	0.00013837	7	38	17	777	over	AJ624419,AJ624093,AJ625569,AJ624637,AJ625051,AJ623376,AJ625276
GO:0009057	macromolecule catabolic process	0.000144265	5	15	19	800	over	AJ624093,AJ625569,AJ624637,AJ625051,AJ623376
GO:0009056	catabolic process	0.000973021	6	38	18	777	over	AJ624093,AJ625569,AJ624495,AJ624637,AJ625051,AJ623376
GO:0005576	extracellular region	0.00132788	7	57	17	758	over	AJ625899,AJ624419,AJ624093,AJ625569,AJ624637,AJ623424,AJ625051,AJ625276,AJ625893
GO:0030246	carbohydrate binding	0.00389669	6	51	18	764	over	AJ624419,AJ624093,AJ625569,AJ624637,AJ625051,AJ625276
GO:0004888	transmembrane receptor activity	0.0109743	2	4	22	811	over	AJ624368,AJ624502
GO:0009888	tissue development	0.0197781	2	6	22	809	over	AJ624502,AJ623424
GO:0043169	cation binding	0.0229671	11	203	13	612	over	AJ623579,AJ624093,AJ625569,AJ624495,AJ625268,AJ624637,AJ624584,AJ625051,AJ623376,AJ623636,AJ625130
GO:0043167	ion binding	0.0229671	11	203	13	612	over	AJ623579,AJ624093,AJ625569,AJ624495,AJ625268,AJ624637,AJ624584,AJ625051,AJ623376,AJ623636,AJ625130
GO:0006954	inflammatory response	0.0286055	1	0	23	815	over	AJ624368
GO:0001570	vasculogenesis	0.0286055	1	0	23	815	over	AJ624502
GO:0005021	vascular endothelial growth factor receptor activity	0.0286055	1	0	23	815	over	AJ624502
GO:0006953	acute-phase response	0.0286055	1	0	23	815	over	AJ624368
GO:0005044	scavenger receptor activity	0.0286055	1	0	23	815	over	AJ624368
GO:0002526	acute inflammatory response	0.0286055	1	0	23	815	over	AJ624368
GO:0009611	response to wounding	0.0286055	1	0	23	815	over	AJ624368
GO:0008045	motor axon guidance	0.0286055	1	0	23	815	over	AJ624502
GO:0016724	oxidoreductase activity, oxidizing metal ions, oxygen as acceptor	0.0286055	1	0	23	815	over	AJ625268
GO:0030947	regulation of vascular endothelial growth factor receptor signaling pathway	0.0286055	1	0	23	815	over	AJ624502
GO:0016722	oxidoreductase activity, oxidizing metal ions	0.0286055	1	0	23	815	over	AJ625268
GO:0007508	larval heart development	0.0286055	1	0	23	815	over	AJ624502
GO:0048569	post-embryonic organ development	0.0286055	1	0	23	815	over	AJ624502
GO:0048538	thymus development	0.0286055	1	0	23	815	over	AJ624502
GO:0004322	ferroxidase activity	0.0286055	1	0	23	815	over	AJ625268
GO:0030234	enzyme regulator activity	0.0429806	4	44	20	771	over	AJ625899,AJ625974,AJ624495,AJ624414,AJ625276
GO:0006807	nitrogen compound metabolic process	0.0434365	7	113	17	702	over	AJ624419,AJ624093,AJ625569,AJ625974,AJ624495,AJ624637,AJ625051,AJ623376,AJ625276
Shown are GO; Gene Ontology tem identifier; name, Gene Ontology term name; p-Value, Fisher's exact test hypergeometric statistics; #test, numer of sequences in the gene list bearing the GO term; #Ref, numer of sequences in the gene list bearing the GO term; numer of sequences bearing the GO term present only in the reference list; #not AnnotTest, number of sequences in the gene list not bearing t…

## Sheet: Mix
Additional file 3. GO term over-representation analysis. Mixture vs whole array
go	name	p-Value	#Test	#Ref	#notAnnotTest	#notAnnotRef	Over/Under	TestSeqs
GO:0051234	establishment of localization	0.00619242	2	126	52	659	under	AJ516640,AJ624869,AJ623789
GO:0006810	transport	0.00658788	2	125	52	660	under	AJ516640,AJ624869,AJ623789
GO:0044464	cell part	0.0114189	27	522	27	263	under	AJ516900,AJ624761,AJ516656,AJ624368,AJ624871,AJ516361,AJ624478,AJ624509,AJ624502,AJ624702,AJ516582,AJ623737,AJ624405,AJ624495,AJ625594,AJ623352,AJ625361,AJ516636,AJ625103,AJ625490,AJ516796,AJ625116,AJ626386,AJ625792,AJ623789,AJ623646,AJ624410
GO:0032991	macromolecular complex	0.0153724	7	209	47	576	under	AJ516361,AJ624478,AJ516582,AJ623352,AJ625103,AJ516796,AJ623789
GO:0005622	intracellular	0.015736	3	132	51	653	under	AJ624761,AJ516656,AJ624871,AJ516361,AJ624478,AJ624509,AJ624702,AJ516582,AJ623737,AJ624405,AJ624495,AJ625594,AJ623352,AJ625361,AJ516636,AJ625103,AJ625490,AJ516796,AJ625116,AJ626386,AJ625792,AJ623789,AJ623646,AJ624410
GO:0030529	ribonucleoprotein complex	0.0230032	2	104	52	681	under	AJ516361,AJ623789
GO:0004553	hydrolase activity, hydrolyzing O-glycosyl compounds	1.52422e-08	9	5	45	780	over	AJ624093,AJ625569,AJ625778,AJ624405,AJ624495,AJ623315,AJ624637,AJ624087,AJ625051
GO:0006026	aminoglycan catabolic process	5.42774e-08	6	0	48	785	over	AJ624093,AJ625569,AJ625778,AJ624637,AJ624087,AJ625051
GO:0006032	chitin catabolic process	5.42774e-08	6	0	48	785	over	AJ624093,AJ625569,AJ625778,AJ624637,AJ624087,AJ625051
GO:0004568	chitinase activity	5.42774e-08	6	0	48	785	over	AJ624093,AJ625569,AJ625778,AJ624637,AJ624087,AJ625051
GO:0016798	hydrolase activity, acting on glycosyl bonds	1.59211e-07	9	8	45	777	over	AJ624093,AJ625569,AJ625778,AJ624405,AJ624495,AJ623315,AJ624637,AJ624087,AJ625051
GO:0000272	polysaccharide catabolic process	3.61176e-07	6	1	48	784	over	AJ624093,AJ625569,AJ625778,AJ624637,AJ624087,AJ625051
GO:0006030	chitin metabolic process	1.51776e-06	8	8	46	777	over	AJ516900,AJ624093,AJ625569,AJ625778,AJ624637,AJ625361,AJ624087,AJ625051
GO:0006022	aminoglycan metabolic process	4.6634e-06	8	10	46	775	over	AJ516900,AJ624093,AJ625569,AJ625778,AJ624637,AJ625361,AJ624087,AJ625051
GO:0005976	polysaccharide metabolic process	7.65704e-06	8	11	46	774	over	AJ516900,AJ624093,AJ625569,AJ625778,AJ624637,AJ625361,AJ624087,AJ625051
GO:0008061	chitin binding	1.34123e-05	7	8	47	777	over	AJ516900,AJ624093,AJ625569,AJ625778,AJ624637,AJ625361,AJ625051
GO:0030246	carbohydrate binding	2.19017e-05	13	44	41	741	over	AJ516619,AJ516774,AJ516900,AJ624093,AJ625569,AJ625778,AJ624702,AJ516640,AJ624637,AJ625361,AJ624499,AJ624087,AJ625051
GO:0030247	polysaccharide binding	2.78244e-05	8	14	46	771	over	AJ516900,AJ624093,AJ625569,AJ625778,AJ624637,AJ625361,AJ624499,AJ625051
GO:0001871	pattern binding	2.78244e-05	8	14	46	771	over	AJ516900,AJ624093,AJ625569,AJ625778,AJ624637,AJ625361,AJ624499,AJ625051
GO:0016052	carbohydrate catabolic process	6.53401e-05	6	7	48	778	over	AJ624093,AJ625569,AJ625778,AJ624637,AJ624087,AJ625051
GO:0016787	hydrolase activity	9.90605e-05	20	116	34	669	over	AJ624491,AJ516656,AJ624509,AJ623532,AJ624093,AJ625569,AJ625778,AJ624405,AJ624495,AJ623315,AJ623352,AJ624637,AJ625361,AJ625103,AJ624087,AJ625051,AJ625302,AJ624869,AJ625490,AJ516796
GO:0009056	catabolic process	0.000240449	10	34	44	751	over	AJ624509,AJ623532,AJ624093,AJ625569,AJ625778,AJ624405,AJ624495,AJ624637,AJ624087,AJ625051
GO:0005975	carbohydrate metabolic process	0.000293921	10	35	44	750	over	AJ516900,AJ624478,AJ624093,AJ625569,AJ625778,AJ623315,AJ624637,AJ625361,AJ624087,AJ625051
GO:0005576	extracellular region	0.000375234	12	52	42	733	over	AJ516900,AJ625457,AJ516656,AJ624509,AJ623532,AJ624093,AJ625569,AJ625778,AJ623544,AJ624637,AJ625361,AJ624499,AJ624087,AJ625051,AJ625651
GO:0009308	amine metabolic process	0.000550682	8	24	46	761	over	AJ516900,AJ624093,AJ625569,AJ625778,AJ624637,AJ625361,AJ624087,AJ625051
GO:0009057	macromolecule catabolic process	0.0010357	6	14	48	771	over	AJ624093,AJ625569,AJ625778,AJ624637,AJ624087,AJ625051
GO:0044281	small molecule metabolic process	0.0323523	0	50	54	735	under
GO:0044424	intracellular part	0.0385868	22	425	32	360	under	AJ624761,AJ516656,AJ624871,AJ516361,AJ624478,AJ624509,AJ624702,AJ516582,AJ623737,AJ624405,AJ624495,AJ625594,AJ623352,AJ625361,AJ516636,AJ625103,AJ625490,AJ516796,AJ625116,AJ626386,AJ625792,AJ623789
GO:0004563	beta-N-acetylhexosaminidase activity	0.00407065	2	0	52	785	over	AJ624405,AJ624495
GO:0006664	glycolipid metabolic process	0.00407065	2	0	52	785	over	AJ624405,AJ624495
GO:0019377	glycolipid catabolic process	0.00407065	2	0	52	785	over	AJ624405,AJ624495
GO:0015929	hexosaminidase activity	0.00407065	2	0	52	785	over	AJ624405,AJ624495
GO:0030149	sphingolipid catabolic process	0.00407065	2	0	52	785	over	AJ624405,AJ624495
GO:0003824	catalytic activity	0.00601645	26	238	28	547	over	AJ624491,AJ516656,AJ624478,AJ624509,AJ623532,AJ624093,AJ625569,AJ625778,AJ624502,AJ516582,AJ624405,AJ624495,AJ623315,AJ623352,AJ624637,AJ625361,AJ516636,AJ625103,AJ624087,AJ625051,AJ625302,AJ624869,AJ625490,AJ516796,AJ516482,AJ623789
GO:0016042	lipid catabolic process	0.00710671	4	9	50	776	over	AJ624509,AJ623532,AJ624405,AJ624495
GO:0043169	cation binding	0.00811316	22	192	32	593	over	AJ624761,AJ625805,AJ624509,AJ623532,AJ624093,AJ625569,AJ625778,AJ624702,AJ625847,AJ624405,AJ624495,AJ516640,AJ623544,AJ624637,AJ516372,AJ625103,AJ624087,AJ625051,AJ625490,AJ623636,AJ623646,AJ624410
GO:0043167	ion binding	0.00811316	22	192	32	593	over	AJ624761,AJ625805,AJ624509,AJ623532,AJ624093,AJ625569,AJ625778,AJ624702,AJ625847,AJ624405,AJ624495,AJ516640,AJ623544,AJ624637,AJ516372,AJ625103,AJ624087,AJ625051,AJ625490,AJ623636,AJ623646,AJ624410
GO:0046466	membrane lipid catabolic process	0.0117062	2	1	52	784	over	AJ624405,AJ624495
GO:0006643	membrane lipid metabolic process	0.0117062	2	1	52	784	over	AJ624405,AJ624495
GO:0045765	regulation of angiogenesis	0.0117062	2	1	52	784	over	AJ624502,AJ624499
GO:0006665	sphingolipid metabolic process	0.0117062	2	1	52	784	over	AJ624405,AJ624495
GO:0016775	phosphotransferase activity, nitrogenous group as acceptor	0.0117062	2	1	52	784	over	AJ516482,AJ623789
GO:0007507	heart development	0.0117062	2	1	52	784	over	AJ624502,AJ625490
GO:0004091	carboxylesterase activity	0.0287792	3	8	51	777	over	AJ516656,AJ624509,AJ623532
GO:0044242	cellular lipid catabolic process	0.0358763	2	3	52	782	over	AJ624405,AJ624495
GO:0006915	apoptosis	0.0358763	2	3	52	782	over	AJ623737,AJ625490
GO:0008234	cysteine-type peptidase activity	0.0358763	2	3	52	782	over	AJ624869,AJ625490
GO:0008047	enzyme activator activity	0.0358763	2	3	52	782	over	AJ624405,AJ624495
GO:0044255	cellular lipid metabolic process	0.0404316	4	17	50	768	over	AJ624509,AJ623532,AJ624405,AJ624495
GO:0030528	transcription regulator activity	0.0464698	9	67	45	718	over	AJ623532,AJ624702,AJ623737,AJ624405,AJ624495,AJ625594,AJ625103,AJ625490,AJ626386
Shown are GO; Gene Ontology tem identifier; name, Gene Ontology term name; p-Value, Fisher's exact test hypergeometric statistics; #test, numer of sequences in the gene list bearing the GO term; #Ref, numer of sequences in the gene list bearing the GO term; numer of sequences bearing the GO term present only in the reference list; #not AnnotTest, number of sequences in the gene list not bearing t…
