# Supplementary material for: Interactions of a pesticide/heavy metal mixture in marine bivalves: a transcriptomic assessment
Source: BMC Genomics. 2011 Apr 16;12:195. doi: 10.1186/1471-2164-12-195 (PMC3094310; doi:10.1186/1471-2164-12-195)
Supplement: Additional file 4 — Supplementary file 3. Additional information to Figure 6. GO terms used to generate multi level pie charts shown in Figure 6. [file 1471-2164-12-195-S4.XLS]

## Sheet: Nickel b2g_stat_07072009
Additional file 4. Additional information to Fig. 6. GO terms used to generate multi level pie charts shown in Fig.6
Ni
Level	GO ID	Term	Type	#Seqs	Graph Score	Sequences
3	GO:0016043	cellular component organization and biogenesis	biological_process	13	13.4	AJ516582, AJ516600, AJ516628, AJ624645, AJ625083, AJ626179, AJ626388, AJ516519, AJ626199, AJ623719, AJ516392, AJ625145, AJ625383
3	GO:0044238	primary metabolic process	biological_process	7	4.2	AJ516404, AJ516537, AJ625083, AJ626179, AJ623570, AJ624405, AJ624495
3	GO:0044237	cellular metabolic process	biological_process	5	3	AJ516404, AJ516537, AJ625083, AJ626179, AJ623570
1	GO:0008150	biological_process	biological_process	25	16.54	AJ624405, AJ624495, AJ624383, AJ624645, AJ516404, AJ516537, AJ625083, AJ626179, AJ623570, AJ516600, AJ516390, AJ516547, AJ624368, AJ624380, AJ624395, AJ625863, AJ516582, AJ516628, AJ626388, AJ516519, AJ626199, AJ623719, AJ516392, AJ625145, AJ625383
4	GO:0006996	organelle organization and biogenesis	biological_process	4	4	AJ516582, AJ516600, AJ516628, AJ624645
2	GO:0051179	localization	biological_process	2	0.72	AJ624395, AJ625863
2	GO:0008152	metabolic process	biological_process	7	3.72	AJ624405, AJ624495, AJ516404, AJ516537, AJ625083, AJ626179, AJ623570
3	GO:0050789	regulation of biological process	biological_process	5	5	AJ516600, AJ516390, AJ516547, AJ624383, AJ624645
3	GO:0006950	response to stress	biological_process	2	2	AJ624368, AJ624380
2	GO:0009987	cellular process	biological_process	17	11.04	AJ624383, AJ624645, AJ516404, AJ516537, AJ625083, AJ626179, AJ623570, AJ516582, AJ516600, AJ516628, AJ626388, AJ516519, AJ626199, AJ623719, AJ516392, AJ625145, AJ625383
2	GO:0050896	response to stimulus	biological_process	2	2.4	AJ624368, AJ624380
2	GO:0065007	biological regulation	biological_process	5	3	AJ516600, AJ516390, AJ516547, AJ624383, AJ624645
2	GO:0051234	establishment of localization	biological_process	2	1.2	AJ624395, AJ625863
4	GO:0006139	nucleobase, nucleoside, nucleotide and nucleic acid metabolic process	biological_process	5	5	AJ516404, AJ516537, AJ625083, AJ626179, AJ623570
2	GO:0040007	growth	biological_process	6	6	AJ516600, AJ516404, AJ626179, AJ516390, AJ516547, AJ624383
3	GO:0009605	response to external stimulus	biological_process	2	2	AJ624368, AJ624380
3	GO:0006810	transport	biological_process	2	2	AJ624395, AJ625863
3	GO:0009056	catabolic process	biological_process	2	2	AJ624405, AJ624495
4	GO:0006629	lipid metabolic process	biological_process	2	2	AJ624405, AJ624495
3	GO:0008283	cell proliferation	biological_process	2	2	AJ624383, AJ624645
Chp
Level	GO ID	Term	Type	#Seqs	Graph Score	Sequences
3	GO:0016043	cellular component organization and biogenesis	biological_process	1	1	AJ624502
3	GO:0044238	primary metabolic process	biological_process	6	3.6	AJ623376, AJ624093, AJ624637, AJ625051, AJ625569, AJ624419
2	GO:0032501	multicellular organismal process	biological_process	2	1.2	AJ623424, AJ624502
4	GO:0005975	carbohydrate metabolic process	biological_process	6	6	AJ623376, AJ624093, AJ624637, AJ625051, AJ625569, AJ624419
1	GO:0008150	biological_process	biological_process	11	6.5	AJ623376, AJ624093, AJ624637, AJ625051, AJ625569, AJ624495, AJ624419, AJ624502, AJ625974, AJ623424, AJ624368
3	GO:0007154	cell communication	biological_process	1	0.6	AJ624502
2	GO:0008152	metabolic process	biological_process	8	6.76	AJ623376, AJ624093, AJ624637, AJ625051, AJ625569, AJ624495, AJ624419, AJ625974
3	GO:0006950	response to stress	biological_process	1	1	AJ624368
2	GO:0050896	response to stimulus	biological_process	1	1.2	AJ624368
2	GO:0009987	cellular process	biological_process	1	1.32	AJ624502
4	GO:0007165	signal transduction	biological_process	1	1	AJ624502
3	GO:0007275	multicellular organismal development	biological_process	2	2	AJ623424, AJ624502
4	GO:0030154	cell differentiation	biological_process	1	1	AJ624502
2	GO:0032502	developmental process	biological_process	2	1.92	AJ624502, AJ623424
3	GO:0048856	anatomical structure development	biological_process	1	0.6	AJ624502
3	GO:0009605	response to external stimulus	biological_process	1	1	AJ624368
3	GO:0048869	cellular developmental process	biological_process	1	0.6	AJ624502
3	GO:0009056	catabolic process	biological_process	6	6	AJ623376, AJ624093, AJ624637, AJ625051, AJ625569, AJ624495
3	GO:0009653	anatomical structure morphogenesis	biological_process	1	1	AJ624502
Mix
Level	GO ID	Term	Type	#Seqs	Graph Score	Sequences
3	GO:0009653	anatomical structure morphogenesis	biological_process	2	2	AJ624499, AJ624502
3	GO:0050789	regulation of biological process	biological_process	2	2	AJ624499, AJ624502
2	GO:0009987	cellular process	biological_process	2	0.72	AJ624499, AJ624502
2	GO:0008152	metabolic process	biological_process	13	10.68	AJ624087, AJ624093, AJ624405, AJ624495, AJ624637, AJ625051, AJ625569, AJ625778, AJ623532, AJ624509, AJ623315, AJ516900, AJ625361
4	GO:0006629	lipid metabolic process	biological_process	4	4	AJ624405, AJ624495, AJ623532, AJ624509
3	GO:0044238	primary metabolic process	biological_process	13	7.8	AJ624405, AJ624495, AJ623532, AJ624509, AJ623315, AJ624087, AJ624093, AJ624637, AJ625051, AJ625569, AJ625778, AJ516900, AJ625361
3	GO:0007154	cell communication	biological_process	2	1.2	AJ624499, AJ624502
3	GO:0048856	anatomical structure development	biological_process	2	1.2	AJ624499, AJ624502
4	GO:0005975	carbohydrate metabolic process	biological_process	9	9	AJ623315, AJ624087, AJ624093, AJ624637, AJ625051, AJ625569, AJ625778, AJ516900, AJ625361
2	GO:0032502	developmental process	biological_process	3	2.52	AJ624499, AJ625490, AJ624502
1	GO:0008150	biological_process	biological_process	16	9.55	AJ624087, AJ624093, AJ624405, AJ624495, AJ624637, AJ625051, AJ625569, AJ625778, AJ623532, AJ624509, AJ624499, AJ624502, AJ625490, AJ623315, AJ516900, AJ625361
3	GO:0007275	multicellular organismal development	biological_process	3	3	AJ624499, AJ625490, AJ624502
2	GO:0065007	biological regulation	biological_process	2	1.2	AJ624499, AJ624502
3	GO:0009056	catabolic process	biological_process	10	10	AJ624087, AJ624093, AJ624405, AJ624495, AJ624637, AJ625051, AJ625569, AJ625778, AJ623532, AJ624509
4	GO:0007165	signal transduction	biological_process	2	2	AJ624499, AJ624502
2	GO:0032501	multicellular organismal process	biological_process	3	1.8	AJ624499, AJ625490, AJ624502
Mix/Ni
Level	GO ID	Term	Type	#Seqs	Graph Score	Sequences
1	GO:0008150	biological_process	biological_process	12	5.33	AJ624087, AJ624093, AJ624637, AJ625051, AJ625569, AJ625778, AJ623532, AJ624405, AJ624495, AJ624509, AJ516900, AJ625361
3	GO:0044238	primary metabolic process	biological_process	8	4.8	AJ516900, AJ624087, AJ624093, AJ624637, AJ625051, AJ625361, AJ625569, AJ625778
2	GO:0008152	metabolic process	biological_process	12	8.88	AJ624087, AJ624093, AJ624637, AJ625051, AJ625569, AJ625778, AJ623532, AJ624405, AJ624495, AJ624509, AJ516900, AJ625361
3	GO:0009056	catabolic process	biological_process	10	10	AJ624087, AJ624093, AJ624637, AJ625051, AJ625569, AJ625778, AJ623532, AJ624405, AJ624495, AJ624509
4	GO:0005975	carbohydrate metabolic process	biological_process	8	8	AJ516900, AJ624087, AJ624093, AJ624637, AJ625051, AJ625361, AJ625569, AJ625778
Mix/Chp
Level	GO ID	Term	Type	#Seqs	Graph Score	Sequences
1	GO:0003674	molecular_function	molecular_function	16	5.76	AJ516361, AJ516582, AJ623352, AJ623532, AJ623737, AJ624082, AJ624405, AJ624495, AJ624509, AJ624702, AJ624871, AJ625103, AJ625361, AJ625490, AJ625805, AJ626386
3	GO:0003676	nucleic acid binding	molecular_function	16	16	AJ516361, AJ516582, AJ623352, AJ623532, AJ623737, AJ624082, AJ624405, AJ624495, AJ624509, AJ624702, AJ624871, AJ625103, AJ625361, AJ625490, AJ625805, AJ626386
2	GO:0005488	binding	molecular_function	16	9.6	AJ516361, AJ516582, AJ623352, AJ623532, AJ623737, AJ624082, AJ624405, AJ624495, AJ624509, AJ624702, AJ624871, AJ625103, AJ625361, AJ625490, AJ625805, AJ626386
Mix/Ni
Level	GO ID	Term	Type	#Seqs	Graph Score	Sequences
4	GO:0016788	hydrolase activity, acting on ester bonds	molecular_function	5	5	AJ624087, AJ623532, AJ624509, AJ516656, AJ623352
5	GO:0004553	hydrolase activity, hydrolyzing O-glycosyl compounds	molecular_function	9	12.6	AJ624087, AJ624093, AJ624637, AJ625051, AJ625569, AJ625778, AJ624405, AJ624495, AJ623315
6	GO:0004568	chitinase activity	molecular_function	6	6	AJ624087, AJ624093, AJ624637, AJ625051, AJ625569, AJ625778
4	GO:0016798	hydrolase activity, acting on glycosyl bonds	molecular_function	9	16.56	AJ624087, AJ624093, AJ624637, AJ625051, AJ625569, AJ625778, AJ624405, AJ624495, AJ623315
3	GO:0003676	nucleic acid binding	molecular_function	5	1.8	AJ624495, AJ624702, AJ625490, AJ623737, AJ626386
3	GO:0001871	pattern binding	molecular_function	8	15.32	AJ516900, AJ624093, AJ624637, AJ625051, AJ625361, AJ625569, AJ625778, AJ624499
4	GO:0030247	polysaccharide binding	molecular_function	8	12.2	AJ516900, AJ624093, AJ624637, AJ625051, AJ625361, AJ625569, AJ625778, AJ624499
5	GO:0008061	chitin binding	molecular_function	7	7	AJ516900, AJ624093, AJ624637, AJ625051, AJ625361, AJ625569, AJ625778
3	GO:0016787	hydrolase activity	molecular_function	20	32.94	AJ624087, AJ623532, AJ624509, AJ516656, AJ623352, AJ624093, AJ624637, AJ625051, AJ625361, AJ625569, AJ625778, AJ624405, AJ624495, AJ625103, AJ625490, AJ516796, AJ623315, AJ624491, AJ624869, AJ625302
3	GO:0030246	carbohydrate binding	molecular_function	13	20.32	AJ516900, AJ624093, AJ624637, AJ625051, AJ625361, AJ625569, AJ625778, AJ624499, AJ624087, AJ516640, AJ624702, AJ516619, AJ516774
2	GO:0003824	catalytic activity	molecular_function	26	45.76	AJ624087, AJ623532, AJ624509, AJ516656, AJ623352, AJ624093, AJ624637, AJ625051, AJ625361, AJ625569, AJ625778, AJ624405, AJ624495, AJ625103, AJ625490, AJ516796, AJ623315, AJ624491, AJ624869, AJ625302, AJ516482, AJ516582, AJ516636, AJ623789, AJ624478, AJ624
3	GO:0043167	ion binding	molecular_function	19	29.8	AJ624087, AJ624093, AJ624637, AJ625051, AJ625569, AJ625778, AJ623532, AJ624405, AJ624495, AJ624509, AJ516372, AJ516640, AJ623544, AJ624702, AJ624761, AJ625103, AJ625490, AJ625805, AJ625847
2	GO:0005488	binding	molecular_function	26	35.95	AJ516900, AJ624093, AJ624637, AJ625051, AJ625361, AJ625569, AJ625778, AJ624499, AJ624087, AJ516640, AJ624702, AJ516619, AJ516774, AJ624495, AJ625490, AJ623737, AJ626386, AJ623532, AJ624405, AJ624509, AJ516372, AJ623544, AJ624761, AJ625103, AJ625805, AJ625
4	GO:0003677	DNA binding	molecular_function	5	3	AJ624495, AJ624702, AJ625490, AJ623737, AJ626386
1	GO:0003674	molecular_function	molecular_function	39	49.03	AJ624087, AJ623532, AJ624509, AJ516656, AJ623352, AJ516900, AJ624093, AJ624637, AJ625051, AJ625361, AJ625569, AJ625778, AJ624499, AJ624405, AJ624495, AJ625103, AJ625490, AJ516796, AJ623315, AJ624491, AJ624869, AJ625302, AJ516640, AJ624702, AJ516619, AJ516
5	GO:0003700	transcription factor activity	molecular_function	5	5	AJ624495, AJ624702, AJ625490, AJ623737, AJ626386
2	GO:0030528	transcription regulator activity	molecular_function	5	3	AJ624495, AJ624702, AJ625490, AJ623737, AJ626386
4	GO:0043169	cation binding	molecular_function	18	18	AJ624087, AJ624093, AJ624637, AJ625051, AJ625569, AJ625778, AJ623532, AJ624405, AJ624495, AJ624509, AJ516372, AJ516640, AJ623544, AJ624702, AJ624761, AJ625103, AJ625490, AJ625805
